# Supplementary material for: A Comprehensive Phylogenetic and Bioinformatics Survey of Lectins in the Fungal Kingdom
Source: J Fungi (Basel). 2021 Jun 7;7(6):453. doi: 10.3390/jof7060453 (PMC8227253; doi:10.3390/jof7060453)
Supplement: Supplementary file 1 [file jof-07-00453-s001.zip]

Archive with 1 entries (1 files):
- jof-1193696-supplementary.pdf
